# Supplementary material for: Identification of rare alternative splicing events in MS/MS data reveals a significant fraction of alternative translation initiation sites
Source: PeerJ. 2014 Nov 13;2:e673. doi: 10.7717/peerj.673 (PMC4232841; doi:10.7717/peerj.673)
Supplement: File S3 — Peptides in yellow are specific to the Splooce database and do not exist in Uniprot as tryptic peptides. [file peerj-02-673-s003.zip]

Archive with 1 entries (1 files):
- Supplementary_S3.html
